# Supplementary material for: Accurate Mass Identification of an Interfering Water Adduct and Strategies in Development and Validation of an LC-MS/MS Method for Quantification of MPI8, a Potent SARS-CoV-2 Main Protease Inhibitor, in Rat Plasma in Pharmacokinetic Studies
Source: Pharmaceuticals (Basel). 2022 May 27;15(6):676. doi: 10.3390/ph15060676 (PMC9228185; doi:10.3390/ph15060676)
Supplement: Supplementary file 1 [file pharmaceuticals-15-00676-s001.zip]

Archive with 1 entries (1 files):
- pharmaceuticals-1722470-supplementary.pdf
